# Supplementary material for: Speckle-Tracking Global Longitudinal and Regional Strain Analysis in Neonates with Coarctation of Aorta: A Case-Control Study
Source: J Clin Med. 2021 Oct 2;10(19):4579. doi: 10.3390/jcm10194579 (PMC8509133; doi:10.3390/jcm10194579)
Supplement: Supplementary file 1 [file jcm-10-04579-s001.zip]

Archive with 1 entries (1 files):
- jcm-1382005-supplementary.pdf
